# Supplementary material for: Cholesterol metabolism promotes B‐cell positioning during immune pathogenesis of chronic obstructive pulmonary disease
Source: EMBO Mol Med. 2018 Apr 19;10(5):e8349. doi: 10.15252/emmm.201708349 (PMC5938615; doi:10.15252/emmm.201708349)
Supplement: Supplementary file 3 — Dataset EV1 [file EMMM-10-e8349-s003.xlsx]

## Sheet: Legend
Included in this data set are the metabolite concentrations of the lung tissue homogenate obtained from wild type and Ch25h-/- mice exposed to filtered air (FA, n=4/group) or cigarette smoke (CS, n=6/group) for 4 months. A targeted metabolomics approach was used based on LC-ESI-MS/MS and FIA-ESI-MS/MS measurements by AbsoluteIDQTM p180 Kit (BIOCRATES Life Sciences AG). Data evaluation for quantif…
Colour code:
Valid value within the quantification range
Concentration value is below LLOQ but above LOD, or above the ULOQ
Semi quantitative, the value is above LOD, but LLOQ and ULOQ have not been determined
Concentration value is below LOD

## Sheet: Homogenate Concentrations
MetIDQ-6.0.0-DB104-Carbon-2743 Concentration [µM] NoNormalization
Plate Bar Code	Sample Bar Code	Sample Type	Sample Identification	Collection Date	Species	Material	OP	Org. Info	Plate Production No.	Vert-Nr	KitBarcodeNr	ProjCode	Plate Note	Well Position	Sample Volume	Run Number	Injection Number	Measurement Time	C0	C2	C3	C3-DC (C4-OH)	C3-OH	C3:1	C4	C4:1	C5	C5-DC (C6-OH)	C5-M-DC	C5-OH (C3-DC-M)	C5:1	C5:1-DC	C6 (C4:1-DC)	C6:1	C7-DC	C8	C9	C10	C10:1	C10:2	C12	C12-DC	C12:1	C14	C14:1	C14:1-OH	C14:2	C14:2-OH	C16
																		Class	acylcarnitines	acylcarnitines	acylcarnitines	acylcarnitines	acylcarnitines	acylcarnitines	acylcarnitines	acylcarnitines	acylcarnitines	acylcarnitines	acylcarnitines	acylcarnitines	acylcarnitines	acylcarnitines	acylcarnitines	acylcarnitines	acylcarnitines	acylcarnitines	acylcarnitines	acylcarnitines	acylcarnitines	acylcarnitines	acylcarnitines	acylcarnitines	acylcarnitines	acylcarnitines	acylcarnitines	acylcarnitines	acylcarnitines	acylcarnitines	acylcarnitines
																		LOD (from SOP) 1013388224/1 [µM]	0	0	0	0	0	0	0	0	0	0	0	0	0	0	0	0	0	0	0	0	0	0	0	0	0	0	0	0	0	0	0
																		LOD (from SOP) 1013388239/1 [µM]	4	0.15	0.08	0.09	0.05	0.03	0.03	0.03	0.04	0.035	0.06	0.1	0.04	0.015	0.08	0.035	0.035	0.17	0.04	0.16	0.12	0.04	0.057	0.2	0.2	0.03	0.015	0.015	0.012	0.015	0.018
																		ULOQ 1013388224-1 [µM]
																		ULOQ 1013388239-1 [µM]	120	35	15	0	0	0	12	0	12	0	0	0	0	0	0	0	0	8	0	6	0	0	12	0	0	6	0	0	0	0	12
																		LLOQ 1013388224-1 [µM]
																		LLOQ 1013388239-1 [µM]	5	0.4	0.4	0	0	0	0.4	0	0.4	0	0	0	0	0	0	0	0	0.2	0	0.3	0	0	0.4	0	0	0.4	0	0	0	0	0.4
																		OP 1013388224-1
																		OP 1013388239-1	KIT3-0-5404	KIT3-0-5404	KIT3-0-5404	KIT3-0-5404	KIT3-0-5404	KIT3-0-5404	KIT3-0-5404	KIT3-0-5404	KIT3-0-5404	KIT3-0-5404	KIT3-0-5404	KIT3-0-5404	KIT3-0-5404	KIT3-0-5404	KIT3-0-5404	KIT3-0-5404	KIT3-0-5404	KIT3-0-5404	KIT3-0-5404	KIT3-0-5404	KIT3-0-5404	KIT3-0-5404	KIT3-0-5404	KIT3-0-5404	KIT3-0-5404	KIT3-0-5404	KIT3-0-5404	KIT3-0-5404	KIT3-0-5404	KIT3-0-5404	KIT3-0-5404
																		Analyte Classification 1013388224-1
																		Analyte Classification 1013388239-1	Quantitative	Quantitative	Quantitative	Relative Quantitative	Relative Quantitative	Relative Quantitative	Quantitative	Relative Quantitative	Quantitative	Relative Quantitative	Relative Quantitative	Relative Quantitative	Relative Quantitative	Relative Quantitative	Quantitative	Relative Quantitative	Relative Quantitative	Quantitative	Relative Quantitative	Quantitative	Relative Quantitative	Relative Quantitative	Quantitative	Relative Quantitative	Relative Quantitative	Quantitative	Relative Quantitative	Relative Quantitative	Relative Quantitative	Relative Quantitative	Quantitative
1013388224-1 | 1013388239-1	11000011	Zero Sample	EtOH+PP 85+15	2009.02.26		methanol based zero samples	KIT2-0-5404 | KIT3-0-5404	No Org. Info					{Run 1013388239-1 approved} | {Run 1013388224-1 approved}	37	10	1	1 (+) | 1 (+) | 1 (-)	2015.09.09 12:13:21 | 2015.09.10 11:46:36 | 2015.09.10 11:44:12	1	0.038	0.018	0.013	0.013	0.005	0.02	0.011	0.016	0.01	0.021	0.032	0.014	0.008	0.016	0.016	0.026	0.057	0.009	0.034	0.051	0.018	0.026	0.186	0.051	0.007	0.005	0.004	0.004	0.005	0.005
1013388224-1 | 1013388239-1	11000011	Zero Sample	EtOH+PP 85+15	2009.02.26		methanol based zero samples	KIT2-0-5404 | KIT3-0-5404	No Org. Info					{Run 1013388239-1 approved} | {Run 1013388224-1 approved}	13	10	1	1 (+) | 1 (+) | 1 (-)	2015.09.10 11:36:58 | 2015.09.10 11:34:34 | 2015.09.09 11:53:05	0.998	0.031	0.014	0.01	0.012	0.006	0.017	0.01	0.014	0.01	0.022	0.028	0.016	0.007	0.017	0.014	0.023	0.052	0.008	0.033	0.035	0.017	0.024	0.163	0.035	0.009	0.004	0.005	0.004	0.004	0.005
1013388224-1 | 1013388239-1	11000011	Zero Sample	EtOH+PP 85+15	2009.02.26		methanol based zero samples	KIT2-0-5404 | KIT3-0-5404	No Org. Info					{Run 1013388239-1 approved} | {Run 1013388224-1 approved}	25	10	1	1 (+) | 1 (+) | 1 (-)	2015.09.10 11:41:47 | 2015.09.10 11:39:23 | 2015.09.09 12:03:13	1.01	0.034	0.015	0.011	0.01	0.005	0.021	0.009	0.014	0.009	0.021	0.028	0.015	0.009	0.021	0.016	0.025	0.055	0.008	0.037	0.047	0.018	0.023	0.172	0.048	0.009	0.004	0.006	0.005	0.005	0.006
1013388224-1 | 1013388239-1	1013285431	Sample	Ref_Plasma-Hum_PK3		human	plasma	KIT2-0-5404 | KIT3-0-5404			75	P14658	Ref_Plasma-Hum_PK3	{Run 1013388239-1 approved} | {Run 1013388224-1 approved}	34	10	1	1 (+) | 1 (+) | 1 (-)	2015.10.09 00:12:57 | 2015.09.10 16:54:07 | 2015.09.10 16:51:44	30.9	3.51	0.312	0.066	0.027	0.014	0.181	0.034	0.132	0.024	0.032	0.049	0.039	0.014	0.054	0.03	0.029	0.12	0.026	0.151	0.1	0.032	0.069	0.099	0.068	0.025	0.038	0.009	0.019	0.009	0.064
1013388224-1 | 1013388239-1	1013285238	Sample	Ref_Plasma-Hum_PK3		human	plasma	KIT2-0-5404 | KIT3-0-5404			36	P14658	Ref_Plasma-Hum_PK3	{Run 1013388239-1 approved} | {Run 1013388224-1 approved}	41	10	1	1 (+) | 1 (+) | 1 (-)	2015.09.10 13:46:48 | 2015.09.10 13:44:25 | 2015.09.09 17:37:38	33.8	3.84	0.329	0.063	0.023	0.01	0.169	0.029	0.148	0.019	0.027	0.046	0.028	0.013	0.053	0.033	0.026	0.11	0.023	0.152	0.108	0.03	0.072	0.093	0.058	0.025	0.041	0.009	0.021	0.009	0.067
1013388224-1 | 1013388239-1	1013288065	Sample	Ref_Plasma-Hum_PK3		human	plasma	KIT2-0-5404 | KIT3-0-5404			15	P14658	Ref_Plasma-Hum_PK3	{Run 1013388239-1 approved} | {Run 1013388224-1 approved}	74	10	1	1 (+) | 1 (+) | 1 (-)	2015.09.09 14:04:50 | 2015.09.10 12:05:51 | 2015.09.10 12:03:27	29.8	3.56	0.283	0.053	0.021	0.01	0.157	0.027	0.129	0.022	0.022	0.044	0.028	0.015	0.043	0.03	0.03	0.101	0.023	0.147	0.111	0.031	0.076	0.084	0.068	0.023	0.039	0.009	0.019	0.01	0.07
1013388224-1 | 1013388239-1	1013288269	Sample	Ref_Plasma-Hum_PK3		human	plasma	KIT2-0-5404 | KIT3-0-5404			54	P14658	Ref_Plasma-Hum_PK3	{Run 1013388239-1 approved} | {Run 1013388224-1 approved}	67	10	1	1 (+) | 1 (+) | 1 (-)	2015.09.09 20:40:05 | 2015.09.10 15:13:16 | 2015.09.10 15:10:53	30.8	3.55	0.282	0.066	0.027	0.014	0.178	0.025	0.137	0.021	0.028	0.047	0.033	0.014	0.052	0.029	0.024	0.096	0.026	0.153	0.092	0.03	0.07	0.098	0.055	0.026	0.04	0.008	0.019	0.009	0.059
1013388224-1 | 1013388239-1	1013388205	Sample	Ref_Plasma-Hum_PK3		human	plasma	KIT2-0-5404 | KIT3-0-5404			96	P14658	Ref_Plasma-Hum_PK3	{Run 1013388239-1 approved} | {Run 1013388224-1 approved}	96	10	1	1 (+) | 1 (+) | 1 (-)	2015.09.10 18:34:34 | 2015.09.10 18:32:11 | 2015.10.09 03:45:36	37.2	4.12	0.337	0.065	0.023	0.015	0.207	0.029	0.144	0.025	0.021	0.044	0.038	0.018	0.041	0.034	0.035	0.11	0.024	0.182	0.131	0.038	0.069	0.098	0.087	0.027	0.045	0.01	0.023	0.007	0.071
1013388224-1 | 1013388239-1	1013288070	Sample	wild type FA 1		mouse	lung tissue	KIT2-0-5404 | KIT3-0-5404			16	P14658	027-Smoke	{Run 1013388239-1 approved} | {Run 1013388224-1 approved}	86	10	1	1 (+) | 1 (+) | 1 (-)	2015.09.10 12:10:39 | 2015.09.10 12:08:15 | 2015.09.09 14:14:57	47.2	32.6	0.383	0.355	0.016	0.008	0.526	0.026	0.122	0.051	0.018	0.119	0.021	0.018	0.1	0.042	0.038	0.066	0.028	0.054	0.056	0.018	0.052	0.142	0.057	0.143	0.02	0.035	0.008	0.012	0.64
1013388224-1 | 1013388239-1	1013288084	Sample	wild type FA 2		mouse	lung tissue	KIT2-0-5404 | KIT3-0-5404			17	P14658	027-Smoke	{Run 1013388239-1 approved} | {Run 1013388224-1 approved}	3	10	1	1 (+) | 1 (+) | 1 (-)	2015.09.10 12:15:27 | 2015.09.10 12:13:04 | 2015.09.09 14:25:05	36.6	44.6	0.264	0.354	0.018	0.009	0.497	0.027	0.145	0.049	0.021	0.125	0.022	0.017	0.101	0.044	0.044	0.067	0.023	0.053	0.054	0.017	0.058	0.158	0.055	0.147	0.025	0.042	0.011	0.016	0.644
1013388224-1 | 1013388239-1	1013288099	Sample	wild type FA 3		mouse	lung tissue	KIT2-0-5404 | KIT3-0-5404			18	P14658	027-Smoke	{Run 1013388239-1 approved} | {Run 1013388224-1 approved}	15	10	1	1 (+) | 1 (+) | 1 (-)	2015.09.09 14:35:13 | 2015.09.10 12:20:15 | 2015.09.10 12:17:52	35.3	33.5	0.329	0.252	0.016	0.008	0.386	0.02	0.244	0.037	0.024	0.125	0.025	0.017	0.075	0.037	0.03	0.061	0.021	0.054	0.04	0.021	0.047	0.14	0.039	0.106	0.023	0.02	0.008	0.01	0.592
1013388224-1 | 1013388239-1	1013288100	Sample	wild type FA 4		mouse	lung tissue	KIT2-0-5404 | KIT3-0-5404			19	P14658	027-Smoke	{Run 1013388239-1 approved} | {Run 1013388224-1 approved}	27	10	1	1 (+) | 1 (+) | 1 (-)	2015.09.09 14:45:22 | 2015.09.10 12:25:04 | 2015.09.10 12:22:40	41.3	25.7	0.179	0.261	0.016	0.006	0.377	0.023	0.094	0.042	0.019	0.107	0.024	0.012	0.063	0.035	0.026	0.068	0.017	0.048	0.032	0.018	0.038	0.132	0.032	0.082	0.017	0.023	0.008	0.009	0.449
1013388224-1 | 1013388239-1	1013288114	Sample	wild type CS 1		mouse	lung tissue	KIT2-0-5404 | KIT3-0-5404			20	P14658	027-Smoke	{Run 1013388239-1 approved} | {Run 1013388224-1 approved}	39	10	1	1 (+) | 1 (+) | 1 (-)	2015.09.10 12:29:53 | 2015.09.10 12:27:29 | 2015.09.09 14:55:29	87.1	27.3	0.356	0.262	0.014	0.008	0.928	0.021	0.16	0.059	0.026	0.171	0.027	0.018	0.114	0.042	0.037	0.068	0.02	0.057	0.037	0.023	0.064	0.127	0.036	0.151	0.027	0.026	0.008	0.008	0.57
1013388224-1 | 1013388239-1	1013288129	Sample	wild type CS 2		mouse	lung tissue	KIT2-0-5404 | KIT3-0-5404			21	P14658	027-Smoke	{Run 1013388239-1 approved} | {Run 1013388224-1 approved}	51	10	1	1 (+) | 1 (+) | 1 (-)	2015.09.09 15:05:38 | 2015.09.10 12:34:41 | 2015.09.10 12:32:18	72.4	19.6	0.221	0.181	0.015	0.008	0.536	0.025	0.124	0.041	0.022	0.147	0.025	0.016	0.071	0.048	0.027	0.069	0.02	0.046	0.045	0.022	0.043	0.163	0.049	0.103	0.018	0.02	0.006	0.009	0.5
1013388224-1 | 1013388239-1	1013288133	Sample	wild type CS 3		mouse	lung tissue	KIT2-0-5404 | KIT3-0-5404			22	P14658	027-Smoke	{Run 1013388239-1 approved} | {Run 1013388224-1 approved}	63	10	1	1 (+) | 1 (+) | 1 (-)	2015.09.10 12:39:31 | 2015.09.10 12:37:08 | 2015.09.09 15:15:46	59.4	21.5	0.224	0.165	0.017	0.009	0.648	0.02	0.167	0.043	0.023	0.127	0.021	0.017	0.091	0.042	0.027	0.068	0.023	0.042	0.034	0.022	0.041	0.132	0.036	0.093	0.015	0.019	0.006	0.008	0.395
1013388224-1 | 1013388239-1	1013288148	Sample	wild type CS 4		mouse	lung tissue	KIT2-0-5404 | KIT3-0-5404			23	P14658	027-Smoke	{Run 1013388239-1 approved} | {Run 1013388224-1 approved}	75	10	1	1 (+) | 1 (-) | 1 (+)	2015.09.09 15:25:54 | 2015.09.10 12:44:19 | 2015.09.10 12:41:56	94.2	34.6	0.348	0.396	0.02	0.008	0.767	0.029	0.171	0.081	0.021	0.163	0.024	0.019	0.151	0.051	0.05	0.071	0.023	0.05	0.047	0.022	0.06	0.131	0.047	0.162	0.028	0.043	0.011	0.017	0.565
1013388224-1 | 1013388239-1	1013288152	Sample	wild type CS 5		mouse	lung tissue	KIT2-0-5404 | KIT3-0-5404			24	P14658	027-Smoke	{Run 1013388239-1 approved} | {Run 1013388224-1 approved}	87	10	1	1 (+) | 1 (+) | 1 (-)	2015.09.09 15:36:02 | 2015.09.10 12:49:07 | 2015.09.10 12:46:44	154	45.3	0.543	0.472	0.02	0.008	1.1	0.03	0.32	0.079	0.028	0.23	0.023	0.022	0.145	0.052	0.053	0.073	0.029	0.059	0.053	0.021	0.071	0.139	0.06	0.219	0.034	0.044	0.01	0.015	0.73
1013388224-1 | 1013388239-1	1013288167	Sample	wild type CS 6		mouse	lung tissue	KIT2-0-5404 | KIT3-0-5404			25	P14658	027-Smoke	{Run 1013388239-1 approved} | {Run 1013388224-1 approved}	4	10	1	1 (+) | 1 (+) | 1 (-)	2015.09.09 15:46:10 | 2015.09.10 12:53:56 | 2015.09.10 12:51:32	85.4	33.9	0.517	0.332	0.021	0.01	0.831	0.029	0.188	0.056	0.021	0.159	0.028	0.019	0.121	0.047	0.046	0.067	0.025	0.05	0.058	0.021	0.053	0.154	0.061	0.122	0.019	0.028	0.009	0.011	0.497
1013388224-1 | 1013388239-1	1013288171	Sample	Ch25h-/- FA 1		mouse	lung tissue	KIT2-0-5404 | KIT3-0-5404			26	P14658	027-Smoke	{Run 1013388239-1 approved} | {Run 1013388224-1 approved}	16	10	1	1 (+) | 1 (+) | 1 (-)	2015.09.10 12:58:43 | 2015.09.10 12:56:20 | 2015.09.09 15:56:18	46.4	18.2	0.417	0.155	0.017	0.008	0.365	0.023	0.148	0.04	0.019	0.131	0.024	0.014	0.063	0.047	0.026	0.058	0.017	0.046	0.047	0.019	0.037	0.131	0.04	0.076	0.014	0.015	0.007	0.009	0.375
1013388224-1 | 1013388239-1	1013285141	Sample	Ch25h-/- FA 2		mouse	lung tissue	KIT2-0-5404 | KIT3-0-5404			27	P14658	027-Smoke	{Run 1013388239-1 approved} | {Run 1013388224-1 approved}	28	10	1	1 (+) | 1 (+) | 1 (-)	2015.09.09 16:06:26 | 2015.09.10 13:03:32 | 2015.09.10 13:01:08	54.7	13.3	0.272	0.113	0.017	0.007	0.557	0.023	0.18	0.029	0.023	0.134	0.026	0.015	0.067	0.045	0.024	0.059	0.018	0.052	0.039	0.02	0.049	0.146	0.042	0.078	0.015	0.015	0.006	0.008	0.476
1013388224-1 | 1013388239-1	1013285155	Sample	Ch25h-/- FA 3		mouse	lung tissue	KIT2-0-5404 | KIT3-0-5404			28	P14658	027-Smoke	{Run 1013388239-1 approved} | {Run 1013388224-1 approved}	40	10	1	1 (+) | 1 (+) | 1 (-)	2015.09.09 16:16:34 | 2015.09.10 13:08:20 | 2015.09.10 13:05:57	62.7	23.3	0.332	0.189	0.014	0.007	0.504	0.023	0.182	0.041	0.019	0.131	0.024	0.015	0.088	0.044	0.028	0.068	0.018	0.054	0.033	0.015	0.04	0.136	0.039	0.099	0.016	0.024	0.008	0.011	0.497
1013388224-1 | 1013388239-1	1013285160	Sample	Ch25h-/- FA 4		mouse	lung tissue	KIT2-0-5404 | KIT3-0-5404			29	P14658	027-Smoke	{Run 1013388239-1 approved} | {Run 1013388224-1 approved}	52	10	1	1 (+) | 1 (+) | 1 (-)	2015.09.09 16:26:41 | 2015.09.10 13:13:09 | 2015.09.10 13:10:45	67.6	24.6	0.449	0.246	0.017	0.009	0.534	0.023	0.173	0.052	0.019	0.132	0.023	0.017	0.089	0.058	0.032	0.069	0.018	0.056	0.043	0.024	0.049	0.141	0.041	0.129	0.024	0.027	0.009	0.013	0.569
1013388224-1 | 1013388239-1	1013285174	Sample	Ch25h-/- CS 1		mouse	lung tissue	KIT2-0-5404 | KIT3-0-5404			30	P14658	027-Smoke	{Run 1013388239-1 approved} | {Run 1013388224-1 approved}	64	10	1	1 (+) | 1 (+) | 1 (-)	2015.09.09 16:36:49 | 2015.09.10 13:17:57 | 2015.09.10 13:15:34	78.7	17.1	0.335	0.163	0.017	0.008	0.572	0.02	0.195	0.039	0.022	0.131	0.026	0.013	0.063	0.042	0.023	0.058	0.017	0.047	0.041	0.017	0.033	0.144	0.042	0.059	0.014	0.015	0.006	0.007	0.252
1013388224-1 | 1013388239-1	1013285189	Sample	Ch25h-/- CS 2		mouse	lung tissue	KIT2-0-5404 | KIT3-0-5404			31	P14658	027-Smoke	{Run 1013388239-1 approved} | {Run 1013388224-1 approved}	76	10	1	1 (+) | 1 (+) | 1 (-)	2015.09.09 16:46:57 | 2015.09.10 13:22:46 | 2015.09.10 13:20:23	62.2	23.4	0.255	0.225	0.013	0.009	0.496	0.023	0.088	0.045	0.018	0.109	0.022	0.016	0.078	0.046	0.03	0.065	0.016	0.047	0.046	0.018	0.038	0.142	0.046	0.081	0.016	0.022	0.006	0.009	0.454
1013388224-1 | 1013388239-1	1013285193	Sample	Ch25h-/- CS 3		mouse	lung tissue	KIT2-0-5404 | KIT3-0-5404			32	P14658	027-Smoke	{Run 1013388239-1 approved} | {Run 1013388224-1 approved}	88	10	1	1 (+) | 1 (+) | 1 (-)	2015.09.09 16:57:05 | 2015.09.10 13:27:34 | 2015.09.10 13:25:12	67	33.7	0.348	0.334	0.016	0.007	0.633	0.027	0.146	0.066	0.021	0.147	0.024	0.018	0.119	0.051	0.053	0.07	0.025	0.049	0.059	0.021	0.044	0.159	0.059	0.127	0.021	0.036	0.01	0.013	0.536
1013388224-1 | 1013388239-1	1013285204	Sample	Ch25h-/- CS 4		mouse	lung tissue	KIT2-0-5404 | KIT3-0-5404			33	P14658	027-Smoke	{Run 1013388239-1 approved} | {Run 1013388224-1 approved}	5	10	1	1 (+) | 1 (+) | 1 (-)	2015.09.10 13:32:23 | 2015.09.10 13:29:59 | 2015.09.09 17:07:13	202	51.3	1.17	0.683	0.026	0.01	0.608	0.044	0.379	0.114	0.043	0.297	0.034	0.028	0.088	0.062	0.048	0.067	0.025	0.053	0.051	0.038	0.056	0.149	0.063	0.19	0.03	0.048	0.01	0.017	0.974
1013388224-1 | 1013388239-1	1013285219	Sample	Ch25h-/- CS 5		mouse	lung tissue	KIT2-0-5404 | KIT3-0-5404			34	P14658	027-Smoke	{Run 1013388239-1 approved} | {Run 1013388224-1 approved}	17	10	1	1 (+) | 1 (+) | 1 (-)	2015.09.10 13:37:11 | 2015.09.10 13:34:48 | 2015.09.09 17:17:21	87.6	34.9	0.373	0.305	0.019	0.008	0.747	0.034	0.164	0.056	0.026	0.163	0.028	0.017	0.123	0.052	0.041	0.071	0.019	0.052	0.041	0.021	0.047	0.14	0.043	0.114	0.021	0.029	0.008	0.011	0.473
1013388224-1 | 1013388239-1	1013285223	Sample	Ch25h-/- CS 6		mouse	lung tissue	KIT2-0-5404 | KIT3-0-5404			35	P14658	027-Smoke	{Run 1013388239-1 approved} | {Run 1013388224-1 approved}	29	10	1	1 (+) | 1 (+) | 1 (-)	2015.09.10 13:42:00 | 2015.09.10 13:39:36 | 2015.09.09 17:27:30	68.8	33.6	0.502	0.294	0.015	0.007	0.66	0.028	0.2	0.059	0.021	0.135	0.025	0.018	0.133	0.047	0.041	0.058	0.019	0.049	0.034	0.02	0.046	0.135	0.033	0.124	0.022	0.034	0.009	0.013	0.481
[truncated: 157 more columns]
